# Supplementary material for: The impact of serum uric acid on psoriasis: NHANES 2005–2014 and Mendelian randomization
Source: Front Genet. 2024 May 9;15:1334781. doi: 10.3389/fgene.2024.1334781 (PMC11111913; doi:10.3389/fgene.2024.1334781)
Supplement: Supplementary file 3 [file DataSheet1.CSV]

Table S3. The summary information for instrumental variables of SUA
phenotype	SNP	effect_allele	other_allele	beta	eaf	se	pval.exposure
SUA	rs926979	C	T	0.0137	0.716224	0.002	3.35E-12
SUA	rs12096443	T	C	-0.0174	0.346507	0.0019	1.54E-19
SUA	rs11163481	T	G	0.0125	0.643321	0.0018	1.24E-11
SUA	rs2493121	A	T	0.0121	0.711628	0.002	1.05E-09
SUA	rs2808500	G	A	-0.0104	0.433211	0.0018	5.89E-09
SUA	rs2644128	G	C	0.0136	0.471319	0.0018	7.44E-14
SUA	rs144188351	C	G	0.0111	0.639915	0.002	1.60E-08
SUA	rs6674490	A	C	-0.0123	0.393648	0.0018	9.68E-12
SUA	rs10922199	A	G	0.0106	0.37727	0.0019	1.84E-08
SUA	rs12070208	C	T	-0.0211	0.0808117	0.0038	3.16E-08
SUA	rs496708	A	C	-0.0133	0.447339	0.0018	7.26E-13
SUA	rs11264341	T	C	-0.0352	0.516603	0.0018	1.57E-82
SUA	rs6429747	T	C	-0.0215	0.31423	0.0022	9.60E-23
SUA	rs11164916	C	G	0.0188	0.606666	0.0018	1.79E-25
SUA	rs17024258	T	C	0.036	0.02586	0.0064	2.12E-08
SUA	rs199661312	AT	A	0.039	0.020948	0.0071	4.25E-08
SUA	rs150147865	T	A	-0.1163	0.0088936	0.0116	8.70E-24
SUA	rs140885868	G	A	-0.0893	0.013354	0.0097	2.40E-20
SUA	rs3845534	A	G	0.0151	0.581636	0.0018	3.57E-16
SUA	rs2480714	T	G	0.0126	0.765931	0.0022	5.87E-09
SUA	rs114165349	C	G	0.0805	0.023533	0.0067	8.01E-33
SUA	rs2788144	G	A	0.0395	0.03673	0.0054	3.38E-13
SUA	rs13418518	T	A	0.0366	0.032189	0.0058	2.22E-10
SUA	rs1260326	C	T	-0.0445	0.561756	0.0018	1.88E-136
SUA	rs10196697	A	G	-0.0105	0.502859	0.0019	2.71E-08
SUA	rs10211562	T	G	-0.0134	0.447795	0.0018	4.31E-14
SUA	rs12467636	G	A	0.013	0.755523	0.0021	3.59E-10
SUA	rs2287084	T	G	0.0124	0.228085	0.0021	6.36E-09
SUA	rs2252862	G	C	-0.0147	0.470181	0.0019	6.01E-15
SUA	rs2075252	C	T	-0.0261	0.672548	0.002	1.69E-40
SUA	rs187355703	G	C	0.0563	0.0191647	0.0064	1.32E-18
SUA	rs12992672	A	G	0.0156	0.84873	0.0024	2.10E-10
SUA	rs17050272	A	G	0.0218	0.429899	0.0018	1.59E-34
SUA	rs13021972	T	A	0.016	0.415724	0.0018	4.50E-18
SUA	rs146787580	C	A	0.0264	0.11447	0.0032	2.51E-16
SUA	rs1851285	G	C	0.013	0.551001	0.0018	1.34E-12
SUA	rs807624	T	G	-0.0168	0.477412	0.0019	8.23E-19
SUA	rs12105304	G	A	0.0206	0.236609	0.0021	7.91E-22
SUA	rs72818964	A	G	0.0155	0.17609	0.0027	5.59E-09
SUA	rs1021409	G	T	0.0188	0.163106	0.0024	4.18E-15
SUA	rs13411042	A	C	0.0145	0.444883	0.0018	4.33E-16
SUA	rs2012385	A	G	-0.0181	0.65611	0.0021	2.72E-17
SUA	rs62106258	C	T	-0.0342	0.048343	0.0047	5.11E-13
SUA	rs2060824	C	T	0.0135	0.480515	0.0018	3.28E-14
SUA	rs12987661	C	T	-0.0302	0.100501	0.0029	4.22E-25
SUA	rs6715785	A	G	-0.0116	0.415762	0.0021	3.98E-08
SUA	rs7586329	C	T	0.0641	0.992254	0.0116	3.25E-08
SUA	rs831036	G	C	0.0146	0.396339	0.0018	7.48E-16
SUA	rs1047891	A	C	-0.0271	0.270739	0.002	1.54E-41
SUA	rs2943645	T	C	0.0134	0.719598	0.002	2.96E-11
SUA	rs11128603	G	A	-0.0203	0.0964935	0.003	9.38E-12
SUA	rs6804946	C	T	-0.0216	0.20022	0.0025	1.77E-17
SUA	rs200216446	T	TA	0.0231	0.0754676	0.0033	4.39E-12
SUA	rs7642977	T	C	0.0106	0.416168	0.0019	3.94E-08
SUA	rs62262727	A	G	0.0358	0.069758	0.004	3.53E-19
SUA	rs146712725	GACCAATAGGAACAAAA	G	-0.0139	0.728603	0.0021	3.51E-11
SUA	rs9872445	T	C	-0.0126	0.56094	0.002	8.31E-10
SUA	rs1511299	C	T	-0.0211	0.266849	0.002	4.15E-26
SUA	rs9843304	T	C	0.0103	0.530975	0.0018	5.07E-09
SUA	rs7039	G	C	0.0147	0.550652	0.0018	2.49E-16
SUA	rs7651369	G	A	-0.011	0.477149	0.0019	1.31E-08
SUA	rs55756439	AT	A	0.0177	0.85116	0.0029	7.30E-10
SUA	rs9880232	A	C	-0.0144	0.774593	0.0022	3.93E-11
SUA	rs79141906	C	A	-0.0123	0.32522	0.0022	1.58E-08
SUA	rs2581824	A	C	0.03	0.446643	0.0018	4.94E-64
SUA	rs62294340	A	G	-0.017	0.374617	0.0018	9.99E-21
SUA	rs73169739	C	T	0.0242	0.0622486	0.0036	2.90E-11
SUA	rs6825697	C	G	0.0365	0.917691	0.0038	1.12E-21
SUA	rs62409885	T	C	0.0615	0.63817	0.0023	5.35E-164
SUA	rs62294282	G	A	0.3013	0.72392	0.0022	1.00E-200
SUA	rs9307594	G	A	0.0105	0.575262	0.0019	2.92E-08
SUA	rs200419650	CA	C	-0.0164	0.648915	0.0019	9.82E-18
SUA	rs114158982	G	C	0.0584	0.017469	0.0077	4.94E-14
SUA	rs45499402	C	G	0.1462	0.163764	0.0024	1.00E-200
SUA	rs12510175	G	C	-0.0117	0.424792	0.0019	3.45E-10
SUA	rs5856715	AT	A	0.0181	0.85691	0.0029	6.20E-10
SUA	rs7677783	T	C	-0.0114	0.610034	0.0018	3.34E-10
SUA	rs145157727	A	G	-0.0518	0.0114684	0.0082	2.98E-10
SUA	rs2231145	C	T	-0.0787	0.0426661	0.0046	3.35E-64
SUA	rs7696556	C	A	-0.0168	0.274427	0.0023	2.48E-13
SUA	rs112214565	A	G	0.0578	0.017376	0.0083	4.34E-12
SUA	rs35523212	G	A	-0.0448	0.518307	0.0018	7.64E-130
SUA	rs34811474	A	G	-0.014	0.23213	0.0024	6.04E-09
SUA	rs11940694	G	A	0.0106	0.555862	0.0018	3.68E-09
SUA	rs17013743	G	A	-0.0298	0.0793353	0.0034	8.66E-19
SUA	rs142929199	G	A	-0.0527	0.023344	0.0074	8.06E-13
SUA	rs13107325	T	C	-0.031	0.074844	0.0039	9.97E-16
SUA	rs157512	C	T	-0.0202	0.23748	0.0025	7.68E-16
SUA	rs272889	G	A	0.013	0.544845	0.0018	1.85E-12
SUA	rs140753856	G	A	-0.0147	0.150225	0.0025	6.14E-09
SUA	rs255749	A	G	0.0159	0.73012	0.002	1.50E-15
SUA	rs6860575	T	C	-0.0114	0.472925	0.0018	1.88E-10
SUA	rs2973444	C	T	-0.0245	0.0636752	0.0036	1.07E-11
SUA	rs28419182	A	G	0.018	0.694159	0.002	2.87E-19
SUA	rs17632159	C	G	-0.0299	0.299966	0.0019	3.10E-54
SUA	rs455213	C	T	0.0165	0.402199	0.0018	1.44E-19
SUA	rs10075612	T	G	0.0139	0.27718	0.0023	1.04E-09
SUA	rs152197	T	C	-0.0126	0.216002	0.0022	7.23E-09
SUA	rs11243143	A	G	-0.0353	0.63507	0.0021	5.13E-63
SUA	rs833805	G	A	0.0226	0.882604	0.0028	1.47E-15
SUA	rs2762353	G	A	0.0668	0.642554	0.0019	1.00E-200
SUA	rs3734537	A	C	0.0401	0.13326	0.003	5.29E-41
SUA	rs1317983	C	T	0.0304	0.744566	0.002	2.65E-50
SUA	rs6939175	A	G	-0.012	0.287096	0.002	3.60E-09
SUA	rs4897160	A	G	0.0145	0.477568	0.0018	1.79E-16
SUA	rs2636590	A	G	0.011	0.631534	0.0018	2.29E-09
SUA	rs676015	C	T	-0.015	0.664388	0.0019	1.88E-15
SUA	rs2714345	A	G	-0.0122	0.228012	0.0021	1.39E-08
SUA	rs148688688	A	G	0.0426	0.0214268	0.0065	4.42E-11
SUA	rs7773175	G	C	-0.0216	0.271964	0.002	6.52E-28
SUA	rs28755272	C	T	-0.0174	0.329574	0.002	6.34E-18
SUA	rs2749005	G	T	0.0116	0.708888	0.002	4.67E-09
SUA	rs34555420	T	G	0.0531	0.10085	0.0034	1.40E-55
SUA	rs7766720	C	T	0.021	0.106151	0.0029	6.35E-13
SUA	rs4476815	C	G	0.0366	0.0261919	0.0058	2.29E-10
SUA	rs72951456	T	C	0.0264	0.048935	0.0048	3.17E-08
SUA	rs505870	A	C	-0.013	0.47511	0.002	1.78E-10
SUA	rs59864860	A	T	-0.0169	0.119796	0.0027	4.66E-10
SUA	rs856560	C	T	0.0133	0.704475	0.002	2.74E-11
SUA	rs9333592	T	C	-0.0239	0.078094	0.0039	5.83E-10
SUA	rs2240390	C	T	-0.0132	0.325505	0.0019	7.32E-12
SUA	rs35994853	T	C	0.0151	0.370769	0.0019	1.44E-15
SUA	rs10279504	A	C	-0.0122	0.277629	0.002	9.34E-10
SUA	rs13247874	T	C	-0.0345	0.171856	0.0023	1.99E-49
SUA	rs13221758	C	A	0.0151	0.52894	0.002	9.53E-14
SUA	rs6464165	C	T	0.0267	0.28282	0.0023	3.79E-32
SUA	rs13230509	C	G	0.0314	0.58922	0.0019	2.61E-58
SUA	rs12666237	T	C	0.0202	0.10066	0.003	3.04E-11
SUA	rs60767324	C	T	-0.0189	0.0763012	0.0033	1.20E-08
SUA	rs2695580	A	G	0.0107	0.370913	0.0019	1.33E-08
SUA	rs17786744	G	A	0.0223	0.365981	0.0018	1.16E-33
SUA	rs12543287	C	G	-0.0115	0.365126	0.0018	3.85E-10
SUA	rs10429294	T	C	0.0205	0.577397	0.0018	4.10E-30
SUA	rs2436958	C	T	-0.0188	0.828966	0.0024	1.44E-15
SUA	rs150386926	AGACT	A	0.0159	0.3782	0.0019	2.25E-17
SUA	rs2926590	A	C	0.0193	0.182865	0.0023	5.10E-17
SUA	rs1869581	C	G	-0.0109	0.444542	0.0018	2.00E-09
SUA	rs2941484	T	C	0.0318	0.443189	0.0018	1.30E-71
SUA	rs2039424	A	G	0.0111	0.638438	0.0018	1.65E-09
SUA	rs10868758	C	T	0.0164	0.115051	0.0028	2.72E-09
SUA	rs62580766	T	C	-0.0144	0.18197	0.0026	4.75E-08
SUA	rs2437817	A	C	-0.0146	0.309596	0.0019	2.60E-14
SUA	rs7341879	G	A	0.0121	0.30359	0.0022	3.96E-08
SUA	rs28517717	T	C	-0.0218	0.338371	0.0019	9.78E-30
SUA	rs754600	A	G	0.0152	0.295842	0.0021	1.31E-12
SUA	rs10901057	G	C	0.0172	0.846545	0.0027	2.36E-10
SUA	rs56379622	A	G	-0.0374	0.0447	0.0049	2.90E-14
SUA	rs3824359	C	T	0.0142	0.175528	0.0023	1.53E-09
SUA	rs181673	C	A	0.0173	0.590031	0.0018	1.56E-21
SUA	rs10886117	A	G	0.021	0.228111	0.0022	5.02E-22
SUA	rs45487598	A	G	0.0184	0.11689	0.0032	7.70E-09
SUA	rs17592117	C	T	0.0426	0.0916586	0.0031	1.80E-43
SUA	rs10082474	G	A	-0.0131	0.517038	0.0018	1.06E-13
SUA	rs12775853	A	T	-0.0146	0.67198	0.0022	2.11E-11
SUA	rs11202328	T	C	-0.0254	0.273079	0.0023	2.11E-27
SUA	rs2362515	A	G	-0.0121	0.314821	0.0019	2.30E-10
SUA	rs12767261	A	G	0.0166	0.106677	0.0029	6.67E-09
SUA	rs7093087	A	G	0.0172	0.163333	0.0024	4.35E-13
SUA	rs1925258	A	T	-0.0124	0.665384	0.0019	5.43E-11
SUA	rs1171614	C	T	0.0563	0.76883	0.0024	1.73E-120
SUA	rs75523587	A	T	0.0174	0.206794	0.0022	1.94E-15
SUA	rs703978	G	C	0.0117	0.615663	0.0018	1.11E-10
SUA	rs12806743	T	G	-0.0138	0.219438	0.0021	9.56E-11
SUA	rs3116068	T	C	0.0184	0.212027	0.0022	1.67E-17
SUA	rs61903695	G	A	0.012	0.216906	0.0021	2.13E-08
SUA	rs680071	C	T	0.0158	0.869594	0.0026	1.50E-09
SUA	rs12277177	G	A	0.0157	0.17535	0.0027	4.12E-09
SUA	rs7122026	A	C	0.0121	0.364756	0.002	1.39E-09
SUA	rs589852	T	C	-0.0288	0.596218	0.0018	3.84E-58
SUA	rs7952306	T	G	0.025	0.780974	0.0024	6.14E-26
SUA	rs1622987	A	G	0.011	0.275551	0.002	4.54E-08
SUA	rs2195525	T	C	-0.014	0.600575	0.0019	6.72E-14
SUA	rs12790943	T	C	-0.014	0.306542	0.0021	8.71E-12
SUA	rs11827106	A	G	-0.0124	0.218584	0.0022	3.33E-08
SUA	rs11564722	T	C	-0.0204	0.297748	0.002	1.45E-24
SUA	rs963837	C	T	-0.0245	0.42566	0.0018	4.72E-43
SUA	rs12575710	A	G	0.0264	0.208351	0.0024	4.16E-29
SUA	rs538737	G	C	0.0786	0.433648	0.002	1.00E-200
SUA	rs34381009	G	A	-0.0387	0.169001	0.0023	2.10E-61
SUA	rs10899125	G	T	0.0226	0.071184	0.0041	4.17E-08
SUA	rs17473411	C	T	0.0174	0.17717	0.0027	7.55E-11
SUA	rs836968	T	C	-0.014	0.34602	0.0019	3.59E-13
SUA	rs11109717	C	T	-0.0137	0.256941	0.002	2.18E-11
SUA	rs10859925	A	G	0.0159	0.173649	0.0023	1.21E-11
SUA	rs2229357	A	G	-0.0449	0.199117	0.0022	1.12E-90
SUA	rs7310615	G	C	-0.0289	0.5182	0.002	3.63E-45
SUA	rs74397112	T	C	0.0227	0.103764	0.0029	5.19E-15
SUA	rs11056396	C	T	-0.0192	0.102439	0.0029	3.84E-11
SUA	rs2240193	A	C	-0.0258	0.356532	0.0037	2.09E-12
SUA	rs76895963	G	T	-0.0557	0.021069	0.0078	9.75E-13
SUA	rs11056306	A	G	-0.0108	0.429477	0.0018	1.17E-09
SUA	rs148179165	A	C	0.0164	0.346904	0.0019	3.20E-18
SUA	rs11065983	A	C	-0.0313	0.173858	0.0034	3.29E-20
SUA	rs61941404	T	C	-0.028	0.071351	0.0037	2.41E-14
SUA	rs1169288	C	A	-0.0202	0.362519	0.0019	1.83E-27
SUA	rs10771025	G	C	-0.0118	0.740902	0.002	7.17E-09
SUA	rs7302925	G	A	-0.0184	0.827202	0.0023	2.30E-15
SUA	rs9534949	G	C	-0.0133	0.708275	0.0019	6.51E-12
SUA	rs928122	T	C	-0.0146	0.26246	0.0023	2.85E-10
SUA	rs7331398	C	T	-0.0148	0.503392	0.0019	1.37E-14
SUA	rs77008184	G	A	0.0188	0.100256	0.0029	1.70E-10
SUA	rs12891886	C	G	0.013	0.240285	0.0021	3.23E-10
SUA	rs2210315	T	C	0.0181	0.17134	0.0027	2.27E-11
SUA	rs12887732	A	C	0.0114	0.724795	0.002	8.45E-09
SUA	rs73349296	T	G	-0.0146	0.30367	0.0022	4.49E-11
SUA	rs1955949	C	T	-0.0137	0.75259	0.002	2.39E-11
SUA	rs72681698	C	T	-0.0717	0.011039	0.0097	1.63E-13
SUA	rs4777466	T	C	-0.0149	0.355818	0.0019	1.84E-14
SUA	rs8039645	A	C	0.0127	0.206227	0.0022	1.01E-08
SUA	rs7402939	C	T	0.012	0.587977	0.0018	3.52E-11
SUA	rs34868798	C	T	-0.0141	0.22033	0.0024	7.87E-09
SUA	rs4886755	G	A	0.0285	0.506423	0.0018	2.84E-57
SUA	rs12911430	T	A	0.0123	0.316795	0.002	1.82E-09
SUA	rs4966019	T	C	-0.0323	0.599258	0.0018	1.10E-70
SUA	rs6492910	A	G	-0.0133	0.641321	0.002	2.02E-11
SUA	rs2414064	A	G	-0.0144	0.21361	0.0025	7.10E-09
SUA	rs12708477	C	A	-0.0124	0.802148	0.0022	1.98E-08
SUA	rs4783505	T	G	0.0139	0.461732	0.0019	6.18E-13
SUA	rs74606487	G	A	-0.0148	0.134383	0.0027	3.95E-08
SUA	rs17624477	C	T	0.0252	0.0551457	0.0038	5.10E-11
SUA	rs2219647	A	G	0.0163	0.255685	0.002	1.25E-15
SUA	rs4575545	A	G	-0.0267	0.298394	0.0019	2.23E-43
SUA	rs77924615	A	G	-0.0151	0.202983	0.0022	9.05E-12
SUA	rs9927317	G	C	0.0177	0.39242	0.0021	1.92E-17
SUA	rs2540034	T	C	0.0109	0.502628	0.0018	3.42E-09
SUA	rs7200986	A	G	-0.0135	0.38712	0.0018	3.00E-13
SUA	rs11396409	AC	A	-0.028	0.806714	0.0022	9.66E-36
SUA	rs7188156	G	T	0.0276	0.168983	0.0024	2.52E-31
SUA	rs57577420	G	A	0.0187	0.110959	0.0028	4.62E-11
SUA	rs61339406	TAA	T	-0.0161	0.75606	0.0024	1.89E-11
SUA	rs12937692	A	G	0.0131	0.284543	0.002	1.49E-10
SUA	rs78671965	T	A	0.0271	0.055477	0.0045	1.73E-09
SUA	rs11871152	G	A	0.0105	0.44171	0.0018	4.67E-09
SUA	rs7224610	A	C	-0.0265	0.662467	0.0019	6.51E-44
SUA	rs11657044	C	T	0.0268	0.749028	0.0022	1.19E-34
SUA	rs4789278	A	G	-0.0179	0.264277	0.0022	1.35E-15
SUA	rs1719985	T	C	-0.0118	0.406236	0.0018	1.60E-10
SUA	rs9807214	A	G	0.0128	0.240309	0.0021	1.32E-09
SUA	rs784257	C	T	0.0149	0.81295	0.0026	1.34E-08
SUA	rs523288	T	A	0.0205	0.23435	0.0024	1.45E-17
SUA	rs7230932	A	G	-0.0101	0.359474	0.0018	4.09E-08
SUA	rs4468717	T	C	-0.0214	0.077674	0.0038	1.74E-08
SUA	rs16942751	A	C	0.0176	0.146172	0.0027	3.21E-11
SUA	rs56376587	C	A	0.0113	0.443746	0.0018	6.41E-10
SUA	rs7247977	C	T	0.0176	0.469395	0.0018	2.47E-22
SUA	rs2668423	G	T	-0.0115	0.734607	0.002	1.09E-08
SUA	rs33938520	T	C	-0.0135	0.25276	0.0023	9.79E-09
SUA	rs11667586	C	T	0.0181	0.129275	0.0026	4.92E-12
SUA	rs429358	C	T	-0.0182	0.141145	0.0025	6.05E-13
SUA	rs10405423	A	C	0.0216	0.721138	0.002	2.13E-26
SUA	rs12973608	C	A	-0.014	0.67689	0.0019	1.99E-13
SUA	rs12979148	C	T	0.0149	0.143599	0.0025	3.48E-09
SUA	rs112671669	AC	A	0.0171	0.10515	0.0029	3.64E-09
SUA	rs753009	T	C	0.0142	0.239402	0.0021	3.63E-11
SUA	rs6040060	G	A	-0.0148	0.72089	0.0023	1.63E-10
SUA	rs3212198	T	C	-0.0172	0.503289	0.0018	4.80E-21
SUA	rs11481757	AT	A	0.0141	0.212764	0.0022	2.45E-10
SUA	rs2057291	G	A	-0.0146	0.673553	0.0019	5.75E-15
SUA	rs6129786	A	C	-0.013	0.358439	0.0021	3.40E-10
SUA	rs6088559	A	C	0.0162	0.38851	0.0021	1.02E-14
SUA	rs686364	G	A	0.0167	0.286199	0.002	3.10E-17
SUA	rs2823139	A	G	0.0152	0.314419	0.0019	2.41E-15
SUA	rs219777	A	G	-0.0227	0.24762	0.0023	4.19E-22
SUA	rs2834317	A	G	0.0192	0.127508	0.0027	4.91E-13
SUA	rs738409	G	C	-0.0199	0.281751	0.002	7.17E-23
SUA	rs2108093	G	A	0.0151	0.829163	0.0023	1.19E-10
SUA	rs12158162	G	A	-0.0212	0.0595896	0.0037	1.20E-08
SUA	rs5951348	A	C	0.0118	0.393003	0.0016	4.62E-14
