# Supplementary material for: The impact of serum uric acid on psoriasis: NHANES 2005–2014 and Mendelian randomization
Source: Front Genet. 2024 May 9;15:1334781. doi: 10.3389/fgene.2024.1334781 (PMC11111913; doi:10.3389/fgene.2024.1334781)
Supplement: Supplementary file 4 [file DataSheet2.CSV]

Table S4.Visualizations of the MR Analysis
SNP	effect_allele	other_allele	beta.exposure	beta.outcome	eaf.exposure	se.exposure	se.outcome	pval.exposure	pval.outcome
rs10075612	T	G	0.0139	-0.00643327	0.27718	0.0023	0.0783505	1.04E-09	0.93456
rs10082474	G	A	-0.0131	0.0336142	0.517038	0.0018	0.0702347	1.06E-13	0.632224
rs10196697	A	G	-0.0105	-0.00396375	0.502859	0.0019	0.0718431	2.71E-08	0.956001
rs10211562	T	G	-0.0134	0.0559978	0.447795	0.0018	0.070083	4.31E-14	0.424278
rs1021409	G	T	0.0188	-0.0222639	0.163106	0.0024	0.0892453	4.18E-15	0.802999
rs10279504	A	C	-0.0122	-0.160213	0.277629	0.002	0.0818462	9.34E-10	0.0502898
rs10405423	A	C	0.0216	0.0148206	0.721138	0.002	0.0745808	2.13E-26	0.842483
rs10429294	T	C	0.0205	0.0504485	0.577397	0.0018	0.0698631	4.10E-30	0.47023
rs1047891	A	C	-0.0271	0.0116694	0.270739	0.002	0.0750195	1.54E-41	0.876386
rs10771025	G	C	-0.0118	-0.00884476	0.740902	0.002	0.0778864	7.17E-09	0.909587
rs10859925	A	G	0.0159	0.102251	0.173649	0.0023	0.0838205	1.21E-11	0.22251
rs10868758	C	T	0.0164	0.298633	0.115051	0.0028	0.0905827	2.72E-09	0.0015583
rs10886117	A	G	0.021	-0.0601645	0.228111	0.0022	0.0940878	5.02E-22	0.52253
rs10899125	G	T	0.0226	0.0301835	0.071184	0.0041	0.141814	4.17E-08	0.831452
rs10901057	G	C	0.0172	-0.168322	0.846545	0.0027	0.13189	2.36E-10	0.201875
rs10922199	A	G	0.0106	0.0272253	0.37727	0.0019	0.0756542	1.84E-08	0.718949
rs11056306	A	G	-0.0108	-0.0334993	0.429477	0.0018	0.0710382	1.17E-09	0.637236
rs11056396	C	T	-0.0192	-0.0311968	0.102439	0.0029	0.107206	3.84E-11	0.771053
rs11065983	A	C	-0.0313	0.318971	0.173858	0.0034	0.312891	3.29E-20	0.307997
rs11109717	C	T	-0.0137	-0.0310449	0.256941	0.002	0.0763503	2.18E-11	0.684293
rs11128603	G	A	-0.0203	-0.0361743	0.0964935	0.003	0.10699	9.38E-12	0.735282
rs11163481	T	G	0.0125	-0.0171929	0.643321	0.0018	0.0744968	1.24E-11	0.81748
rs11164916	C	G	0.0188	0.0170959	0.606666	0.0018	0.0712384	1.79E-25	0.810344
rs11202328	T	C	-0.0254	-0.140442	0.273079	0.0023	0.103662	2.11E-27	0.17548
rs112214565	A	G	0.0578	0.0357652	0.017376	0.0083	0.28834	4.34E-12	0.901285
rs11243143	A	G	-0.0353	-0.084391	0.63507	0.0021	0.0727189	5.13E-63	0.245841
rs11264341	T	C	-0.0352	0.0481219	0.516603	0.0018	0.0704914	1.57E-82	0.49482
rs112671669	AC	A	0.0171	0.0338944	0.10515	0.0029	0.102388	3.64E-09	0.740614
rs11396409	AC	A	-0.028	-0.0240883	0.806714	0.0022	0.0844719	9.66E-36	0.77552
rs114158982	G	C	0.0584	0.182882	0.017469	0.0077	0.26592	4.94E-14	0.491622
rs114165349	C	G	0.0805	-0.00920707	0.023533	0.0067	0.23507	8.01E-33	0.968757
rs11481757	AT	A	0.0141	0.0022854	0.212764	0.0022	0.0812665	2.45E-10	0.977565
rs11564722	T	C	-0.0204	-0.0012125	0.297748	0.002	0.0830516	1.45E-24	0.988352
rs11657044	C	T	0.0268	0.131653	0.749028	0.0022	0.0947134	1.19E-34	0.164526
rs11667586	C	T	0.0181	-0.0459474	0.129275	0.0026	0.0976339	4.92E-12	0.63792
rs1169288	C	A	-0.0202	-0.0923987	0.362519	0.0019	0.0757978	1.83E-27	0.222838
rs1171614	C	T	0.0563	0.0682733	0.76883	0.0024	0.08329	1.73E-120	0.412383
rs11827106	A	G	-0.0124	-0.136247	0.218584	0.0022	0.0995914	3.33E-08	0.171292
rs11871152	G	A	0.0105	-0.0634587	0.44171	0.0018	0.070241	4.67E-09	0.366291
rs11940694	G	A	0.0106	-0.0553098	0.555862	0.0018	0.0722844	3.68E-09	0.444171
rs12070208	C	T	-0.0211	-0.110012	0.0808117	0.0038	0.273961	3.16E-08	0.688007
rs12096443	T	C	-0.0174	0.0296146	0.346507	0.0019	0.0706912	1.54E-19	0.675268
rs12105304	G	A	0.0206	-0.106937	0.236609	0.0021	0.074936	7.91E-22	0.153567
rs12158162	G	A	-0.0212	-0.076754	0.0595896	0.0037	0.128483	1.20E-08	0.550249
rs12277177	G	A	0.0157	0.0169269	0.17535	0.0027	0.0919471	4.12E-09	0.853939
rs12467636	G	A	0.013	0.0550373	0.755523	0.0021	0.0765429	3.59E-10	0.472116
rs12510175	G	C	-0.0117	-0.10608	0.424792	0.0019	0.0739184	3.45E-10	0.151261
rs12543287	C	G	-0.0115	0.0314618	0.365126	0.0018	0.072831	3.85E-10	0.665753
rs12575710	A	G	0.0264	-0.177797	0.208351	0.0024	0.110256	4.16E-29	0.106838
rs1260326	C	T	-0.0445	0.0466343	0.561756	0.0018	0.0718224	1.88E-136	0.516144
rs12666237	T	C	0.0202	0.207064	0.10066	0.003	0.147209	3.04E-11	0.159545
rs12708477	C	A	-0.0124	0.20152	0.802148	0.0022	0.0866917	1.98E-08	0.0184344
rs12767261	A	G	0.0166	0.055114	0.106677	0.0029	0.102412	6.67E-09	0.590469
rs12775853	A	T	-0.0146	0.0158874	0.67198	0.0022	0.075164	2.11E-11	0.832599
rs12790943	T	C	-0.014	0.08292	0.306542	0.0021	0.0709571	8.71E-12	0.242568
rs12806743	T	G	-0.0138	0.121352	0.219438	0.0021	0.0827421	9.56E-11	0.142478
rs12887732	A	C	0.0114	0.0467352	0.724795	0.002	0.0767121	8.45E-09	0.542373
rs12891886	C	G	0.013	-0.086681	0.240285	0.0021	0.0839175	3.23E-10	0.301636
rs12911430	T	A	0.0123	0.0502222	0.316795	0.002	0.0708348	1.82E-09	0.478322
rs12937692	A	G	0.0131	-0.0503327	0.284543	0.002	0.0867883	1.49E-10	0.561949
rs12973608	C	A	-0.014	0.102704	0.67689	0.0019	0.0727772	1.99E-13	0.158182
rs12979148	C	T	0.0149	0.0789761	0.143599	0.0025	0.10415	3.48E-09	0.448278
rs12987661	C	T	-0.0302	-0.0601043	0.100501	0.0029	0.104766	4.22E-25	0.566169
rs12992672	A	G	0.0156	-0.071917	0.84873	0.0024	0.093282	2.10E-10	0.440729
rs13021972	T	A	0.016	-0.00840827	0.415724	0.0018	0.0742814	4.50E-18	0.909876
rs13107325	T	C	-0.031	-0.157211	0.074844	0.0039	0.133987	9.97E-16	0.240663
rs1317983	C	T	0.0304	-0.139405	0.744566	0.002	0.0759667	2.65E-50	0.0664936
rs13221758	C	A	0.0151	0.0510535	0.52894	0.002	0.0700377	9.53E-14	0.466037
rs13230509	C	G	0.0314	-0.251365	0.58922	0.0019	0.0728397	2.61E-58	0.000742951
rs13247874	T	C	-0.0345	-0.202753	0.171856	0.0023	0.0917186	1.99E-49	0.0246928
rs13411042	A	C	0.0145	0.0193853	0.444883	0.0018	0.0700774	4.33E-16	0.782067
rs13418518	T	A	0.0366	0.0478302	0.032189	0.0058	0.197403	2.22E-10	0.80855
rs140753856	G	A	-0.0147	0.0673154	0.150225	0.0025	0.102277	6.14E-09	0.510429
rs140885868	G	A	-0.0893	0.141157	0.013354	0.0097	0.331226	2.40E-20	0.669988
rs142929199	G	A	-0.0527	0.420131	0.023344	0.0074	0.255538	8.06E-13	0.100155
rs144188351	C	G	0.0111	-0.0819769	0.639915	0.002	0.0747257	1.60E-08	0.272625
rs145157727	A	G	-0.0518	-0.954874	0.0114684	0.0082	0.455874	2.98E-10	0.0144305
rs146712725	GACCAATAGGAACAAAA	G	-0.0139	-0.0630811	0.728603	0.0021	0.0755918	3.51E-11	0.404002
rs146787580	C	A	0.0264	-0.106299	0.11447	0.0032	0.111349	2.51E-16	0.339757
rs148179165	A	C	0.0164	0.00616322	0.346904	0.0019	0.0762747	3.20E-18	0.935599
rs150147865	T	A	-0.1163	-0.536544	0.0088936	0.0116	0.400937	8.70E-24	0.180822
rs150386926	AGACT	A	0.0159	-0.00411446	0.3782	0.0019	0.0714369	2.25E-17	0.954071
rs1511299	C	T	-0.0211	-0.0346541	0.266849	0.002	0.0798019	4.15E-26	0.664105
rs152197	T	C	-0.0126	-0.0525598	0.216002	0.0022	0.0917175	7.23E-09	0.566603
rs157512	C	T	-0.0202	0.0216002	0.23748	0.0025	0.0820256	7.68E-16	0.792293
rs1622987	A	G	0.011	0.0527677	0.275551	0.002	0.0748512	4.54E-08	0.48083
rs16942751	A	C	0.0176	0.00514476	0.146172	0.0027	0.125325	3.21E-11	0.967255
rs17013743	G	A	-0.0298	0.23118	0.0793353	0.0034	0.158258	8.66E-19	0.144077
rs17024258	T	C	0.036	0.127931	0.02586	0.0064	0.220079	2.12E-08	0.561042
rs17050272	A	G	0.0218	0.114554	0.429899	0.0018	0.0710875	1.59E-34	0.107081
rs1719985	T	C	-0.0118	-0.0402906	0.406236	0.0018	0.0702665	1.60E-10	0.566376
rs17473411	C	T	0.0174	-0.0683979	0.17717	0.0027	0.0922517	7.55E-11	0.458435
rs17592117	C	T	0.0426	0.0607961	0.0916586	0.0031	0.106939	1.80E-43	0.569688
rs17624477	C	T	0.0252	0.10353	0.0551457	0.0038	0.143716	5.10E-11	0.47129
rs17632159	C	G	-0.0299	0.0079534	0.299966	0.0019	0.0760237	3.10E-54	0.916679
rs17786744	G	A	0.0223	-0.0549449	0.365981	0.0018	0.0714561	1.16E-33	0.441934
rs181673	C	A	0.0173	0.0883628	0.590031	0.0018	0.0700582	1.56E-21	0.207209
rs1851285	G	C	0.013	0.0896617	0.551001	0.0018	0.0705151	1.34E-12	0.203542
rs1869581	C	G	-0.0109	0.0166891	0.444542	0.0018	0.0709836	2.00E-09	0.814122
rs187355703	G	C	0.0563	-0.541928	0.0191647	0.0064	0.280214	1.32E-18	0.0356985
rs1925258	A	T	-0.0124	-0.00732677	0.665384	0.0019	0.0765866	5.43E-11	0.923786
rs1955949	C	T	-0.0137	-0.0513141	0.75259	0.002	0.0776059	2.39E-11	0.508475
rs199661312	AT	A	0.039	0.15791	0.020948	0.0071	0.250947	4.25E-08	0.529181
rs200216446	T	TA	0.0231	0.0799421	0.0754676	0.0033	0.118688	4.39E-12	0.500598
rs200419650	CA	C	-0.0164	-0.0399547	0.648915	0.0019	0.0713647	9.82E-18	0.575571
rs2012385	A	G	-0.0181	-0.0159307	0.65611	0.0021	0.0734724	2.72E-17	0.828344
rs2039424	A	G	0.0111	0.0491075	0.638438	0.0018	0.0720986	1.65E-09	0.495798
rs2057291	G	A	-0.0146	0.0837897	0.673553	0.0019	0.0735014	5.75E-15	0.254297
rs2060824	C	T	0.0135	-0.0303487	0.480515	0.0018	0.0700455	3.28E-14	0.664818
rs2075252	C	T	-0.0261	-0.114987	0.672548	0.002	0.0815583	1.69E-40	0.158575
rs2108093	G	A	0.0151	-0.130795	0.829163	0.0023	0.0866661	1.19E-10	0.131251
rs2195525	T	C	-0.014	-0.160577	0.600575	0.0019	0.0695095	6.72E-14	0.0215536
rs219777	A	G	-0.0227	-0.0824721	0.24762	0.0023	0.0810391	4.19E-22	0.308828
rs2210315	T	C	0.0181	-0.0409017	0.17134	0.0027	0.093032	2.27E-11	0.66019
rs2219647	A	G	0.0163	-0.0393057	0.255685	0.002	0.0832736	1.25E-15	0.636922
rs2229357	A	G	-0.0449	0.027597	0.199117	0.0022	0.0811248	1.12E-90	0.733721
rs2231145	C	T	-0.0787	-0.53289	0.0426661	0.0046	0.358001	3.35E-64	0.136615
rs2240193	A	C	-0.0258	-0.0915747	0.356532	0.0037	0.178485	2.09E-12	0.607905
rs2240390	C	T	-0.0132	-0.0816779	0.325505	0.0019	0.071902	7.32E-12	0.255973
rs2252862	G	C	-0.0147	-0.0645347	0.470181	0.0019	0.0729169	6.01E-15	0.376133
rs2287084	T	G	0.0124	-0.0997348	0.228085	0.0021	0.0907309	6.36E-09	0.271664
rs2362515	A	G	-0.0121	-0.0428077	0.314821	0.0019	0.0779535	2.30E-10	0.582907
rs2414064	A	G	-0.0144	0.160543	0.21361	0.0025	0.0803732	7.10E-09	0.0498265
rs2436958	C	T	-0.0188	0.0187364	0.828966	0.0024	0.0999407	1.44E-15	0.851288
rs2437817	A	C	-0.0146	0.0340549	0.309596	0.0019	0.0749685	2.60E-14	0.649645
rs2480714	T	G	0.0126	-0.0291385	0.765931	0.0022	0.0773837	5.87E-09	0.706511
rs2493121	A	T	0.0121	-0.0357177	0.711628	0.002	0.0732295	1.05E-09	0.625727
rs2540034	T	C	0.0109	0.0767852	0.502628	0.0018	0.0715611	3.42E-09	0.28327
rs255749	A	G	0.0159	0.0469307	0.73012	0.002	0.0767878	1.50E-15	0.541084
rs2581824	A	C	0.03	-0.0643436	0.446643	0.0018	0.070777	4.94E-64	0.363295
rs2636590	A	G	0.011	-0.0620113	0.631534	0.0018	0.0718582	2.29E-09	0.388156
rs2644128	G	C	0.0136	0.0234055	0.471319	0.0018	0.0703307	7.44E-14	0.739292
rs2668423	G	T	-0.0115	-0.0677772	0.734607	0.002	0.0821048	1.09E-08	0.40909
rs2695580	A	G	0.0107	0.0960336	0.370913	0.0019	0.0720987	1.33E-08	0.182869
rs2714345	A	G	-0.0122	-0.0409842	0.228012	0.0021	0.0777364	1.39E-08	0.598041
rs272889	G	A	0.013	0.0965677	0.544845	0.0018	0.0724858	1.85E-12	0.182785
rs2749005	G	T	0.0116	-0.0266706	0.708888	0.002	0.0732383	4.67E-09	0.715738
rs2762353	G	A	0.0668	-0.0074039	0.642554	0.0019	0.0708347	1.00E-200	0.916754
rs2788144	G	A	0.0395	-0.057332	0.03673	0.0054	0.184882	3.38E-13	0.756484
rs2808500	G	A	-0.0104	0.0354365	0.433211	0.0018	0.0716402	5.89E-09	0.62085
rs2823139	A	G	0.0152	0.034582	0.314419	0.0019	0.0745338	2.41E-15	0.642664
rs2834317	A	G	0.0192	0.0104091	0.127508	0.0027	0.0977592	4.91E-13	0.915204
rs28419182	A	G	0.018	-0.00814256	0.694159	0.002	0.0842998	2.87E-19	0.923052
rs28517717	T	C	-0.0218	0.0717648	0.338371	0.0019	0.0788672	9.78E-30	0.362852
rs28755272	C	T	-0.0174	0.151229	0.329574	0.002	0.0831386	6.34E-18	0.0689112
rs2926590	A	C	0.0193	-0.0389792	0.182865	0.0023	0.0982102	5.10E-17	0.691444
rs2941484	T	C	0.0318	0.0272188	0.443189	0.0018	0.0707764	1.30E-71	0.700553
rs2943645	T	C	0.0134	0.035327	0.719598	0.002	0.0731231	2.96E-11	0.629014
rs2973444	C	T	-0.0245	-0.0470413	0.0636752	0.0036	0.124834	1.07E-11	0.7063
rs3116068	T	C	0.0184	-0.0722214	0.212027	0.0022	0.0874434	1.67E-17	0.408848
rs3212198	T	C	-0.0172	-0.0423887	0.503289	0.0018	0.0720001	4.80E-21	0.556041
rs33938520	T	C	-0.0135	0.0279183	0.25276	0.0023	0.0808518	9.79E-09	0.729867
rs34381009	G	A	-0.0387	0.031737	0.169001	0.0023	0.0955473	2.10E-61	0.739769
rs34555420	T	G	0.0531	-0.284407	0.10085	0.0034	0.127838	1.40E-55	0.0214491
rs34555420	T	G	0.0531	0.0457176	0.10085	0.0034	0.143913	1.40E-55	0.750732
rs34811474	A	G	-0.014	-0.0518944	0.23213	0.0024	0.0827923	6.04E-09	0.530789
rs34868798	C	T	-0.0141	-0.0444967	0.22033	0.0024	0.0842146	7.87E-09	0.597242
rs35523212	G	A	-0.0448	0.0113167	0.518307	0.0018	0.0720034	7.64E-130	0.875112
rs35994853	T	C	0.0151	0.0653717	0.370769	0.0019	0.0704394	1.44E-15	0.353378
rs3734537	A	C	0.0401	-0.285138	0.13326	0.003	0.112232	5.29E-41	0.00891148
rs3824359	C	T	0.0142	0.185997	0.175528	0.0023	0.0930978	1.53E-09	0.051246
rs3845534	A	G	0.0151	-0.0376133	0.581636	0.0018	0.0701916	3.57E-16	0.592051
rs429358	C	T	-0.0182	-0.139893	0.141145	0.0025	0.0960678	6.05E-13	0.14534
rs4468717	T	C	-0.0214	0.096977	0.077674	0.0038	0.130779	1.74E-08	0.45837
rs4476815	C	G	0.0366	0.20347	0.0261919	0.0058	0.329717	2.29E-10	0.537165
rs45487598	A	G	0.0184	0.169746	0.11689	0.0032	0.109939	7.70E-09	0.122589
rs45499402	C	G	0.1462	0.00637607	0.163764	0.0024	0.109539	1.00E-200	0.953583
rs455213	C	T	0.0165	0.0834802	0.402199	0.0018	0.0701328	1.44E-19	0.233922
rs4575545	A	G	-0.0267	0.0412398	0.298394	0.0019	0.0762705	2.23E-43	0.588712
rs4777466	T	C	-0.0149	0.0579193	0.355818	0.0019	0.0797021	1.84E-14	0.467411
rs4783505	T	G	0.0139	0.0156581	0.461732	0.0019	0.0709981	6.18E-13	0.825449
rs4789278	A	G	-0.0179	-0.134166	0.264277	0.0022	0.0996368	1.35E-15	0.178123
rs4886755	G	A	0.0285	0.039942	0.506423	0.0018	0.06998	2.84E-57	0.56816
rs4897160	A	G	0.0145	0.0148981	0.477568	0.0018	0.0699725	1.79E-16	0.831394
rs4966019	T	C	-0.0323	-0.0266143	0.599258	0.0018	0.0730359	1.10E-70	0.715558
rs496708	A	C	-0.0133	-0.0501405	0.447339	0.0018	0.0730723	7.26E-13	0.492601
rs505870	A	C	-0.013	-0.123124	0.47511	0.002	0.0701173	1.78E-10	0.0790934
rs523288	T	A	0.0205	0.022077	0.23435	0.0024	0.0825635	1.45E-17	0.789165
rs538737	G	C	0.0786	0.0582347	0.433648	0.002	0.0774189	1.00E-200	0.451929
rs55756439	AT	A	0.0177	-0.119475	0.85116	0.0029	0.0984905	7.30E-10	0.225109
rs56376587	C	A	0.0113	-0.0672464	0.443746	0.0018	0.071026	6.41E-10	0.343749
rs56379622	A	G	-0.0374	0.0546015	0.0447	0.0049	0.168357	2.90E-14	0.745696
rs57577420	G	A	0.0187	0.141533	0.110959	0.0028	0.123851	4.62E-11	0.253135
rs5856715	AT	A	0.0181	-0.105438	0.85691	0.0029	0.10119	6.20E-10	0.297421
rs589852	T	C	-0.0288	0.158285	0.596218	0.0018	0.0710492	3.84E-58	0.0258994
rs59864860	A	T	-0.0169	0.0366314	0.119796	0.0027	0.102298	4.66E-10	0.720281
rs6040060	G	A	-0.0148	0.0490072	0.72089	0.0023	0.0796211	1.63E-10	0.538221
rs60767324	C	T	-0.0189	0.128764	0.0763012	0.0033	0.124451	1.20E-08	0.300831
rs6088559	A	C	0.0162	-0.0748372	0.38851	0.0021	0.0717822	1.02E-14	0.297152
rs6129786	A	C	-0.013	-0.019785	0.358439	0.0021	0.0839523	3.40E-10	0.813689
rs61339406	TAA	T	-0.0161	-0.161458	0.75606	0.0024	0.0779848	1.89E-11	0.0417638
rs61903695	G	A	0.012	0.0799448	0.216906	0.0021	0.0803802	2.13E-08	0.319939
rs61941404	T	C	-0.028	0.288365	0.071351	0.0037	0.176497	2.41E-14	0.102296
rs62106258	C	T	-0.0342	0.0839526	0.048343	0.0047	0.162726	5.11E-13	0.605915
rs62262727	A	G	0.0358	-0.406901	0.069758	0.004	0.159356	3.53E-19	0.00710526
rs62294282	G	A	0.3013	0.101799	0.72392	0.0022	0.0787908	1.00E-200	0.196353
rs62294340	A	G	-0.017	-0.0408119	0.374617	0.0018	0.0719445	9.99E-21	0.570531
rs62409885	T	C	0.0615	0.105726	0.63817	0.0023	0.0777071	5.35E-164	0.173647
rs62580766	T	C	-0.0144	0.114061	0.18197	0.0026	0.0902831	4.75E-08	0.206458
rs6429747	T	C	-0.0215	0.0690501	0.31423	0.0022	0.0753975	9.60E-23	0.359765
rs6464165	C	T	0.0267	0.019842	0.28282	0.0023	0.0778602	3.79E-32	0.798845
rs6492910	A	G	-0.0133	0.0569591	0.641321	0.002	0.0813162	2.02E-11	0.483636
rs6674490	A	C	-0.0123	0.132014	0.393648	0.0018	0.0713999	9.68E-12	0.0644659
rs6715785	A	G	-0.0116	0.0539336	0.415762	0.0021	0.0810128	3.98E-08	0.505577
rs676015	C	T	-0.015	-0.0993991	0.664388	0.0019	0.0734933	1.88E-15	0.176218
rs680071	C	T	0.0158	0.0732416	0.869594	0.0026	0.107684	1.50E-09	0.496407
rs6804946	C	T	-0.0216	-0.0323934	0.20022	0.0025	0.0874678	1.77E-17	0.711125
rs6825697	C	G	0.0365	0.189517	0.917691	0.0038	0.130764	1.12E-21	0.147252
rs6860575	T	C	-0.0114	-0.0645531	0.472925	0.0018	0.0704988	1.88E-10	0.359844
rs686364	G	A	0.0167	-0.0294761	0.286199	0.002	0.082279	3.10E-17	0.72016
rs6939175	A	G	-0.012	0.0479376	0.287096	0.002	0.0722874	3.60E-09	0.507232
rs7039	G	C	0.0147	-0.0728835	0.550652	0.0018	0.0707436	2.49E-16	0.302894
rs703978	G	C	0.0117	0.0462732	0.615663	0.0018	0.071011	1.11E-10	0.514637
rs7093087	A	G	0.0172	0.0132379	0.163333	0.0024	0.0922516	4.35E-13	0.885897
rs7122026	A	C	0.0121	0.108944	0.364756	0.002	0.0714299	1.39E-09	0.127212
rs7188156	G	T	0.0276	-0.0263056	0.168983	0.0024	0.0997754	2.52E-31	0.792051
rs7200986	A	G	-0.0135	-0.0382942	0.38712	0.0018	0.0703905	3.00E-13	0.586424
rs7224610	A	C	-0.0265	-0.00799732	0.662467	0.0019	0.0720403	6.51E-44	0.911607
rs7230932	A	G	-0.0101	-0.0858883	0.359474	0.0018	0.0726194	4.09E-08	0.236921
rs7247977	C	T	0.0176	-0.0392382	0.469395	0.0018	0.0716427	2.47E-22	0.583903
rs72681698	C	T	-0.0717	-0.451496	0.011039	0.0097	0.335624	1.63E-13	0.178546
rs72818964	A	G	0.0155	0.0184978	0.17609	0.0027	0.0914671	5.59E-09	0.839734
rs72951456	T	C	0.0264	0.184325	0.048935	0.0048	0.165189	3.17E-08	0.26449
rs7302925	G	A	-0.0184	0.126797	0.827202	0.0023	0.0878384	2.30E-15	0.148873
rs7310615	G	C	-0.0289	-0.077936	0.5182	0.002	0.0704622	3.63E-45	0.268696
rs73169739	C	T	0.0242	0.242115	0.0622486	0.0036	0.131417	2.90E-11	0.0654259
rs7331398	C	T	-0.0148	-0.0293839	0.503392	0.0019	0.0724907	1.37E-14	0.685222
rs73349296	T	G	-0.0146	-0.10689	0.30367	0.0022	0.0762893	4.49E-11	0.16118
rs7341879	G	A	0.0121	0.0210342	0.30359	0.0022	0.0760178	3.96E-08	0.782009
rs738409	G	C	-0.0199	-0.0572026	0.281751	0.002	0.0846859	7.17E-23	0.499379
rs7402939	C	T	0.012	0.0362994	0.587977	0.0018	0.0728931	3.52E-11	0.618498
rs74397112	T	C	0.0227	-0.133663	0.103764	0.0029	0.10024	5.19E-15	0.182391
rs74606487	G	A	-0.0148	0.0966976	0.134383	0.0027	0.099752	3.95E-08	0.332356
rs753009	T	C	0.0142	0.0248683	0.239402	0.0021	0.0915379	3.63E-11	0.785874
rs754600	A	G	0.0152	0.0242823	0.295842	0.0021	0.0919961	1.31E-12	0.791819
rs75523587	A	T	0.0174	-0.146777	0.206794	0.0022	0.0900697	1.94E-15	0.103188
rs7586329	C	T	0.0641	-0.530773	0.992254	0.0116	0.39324	3.25E-08	0.177099
rs7642977	T	C	0.0106	0.0925635	0.416168	0.0019	0.0759377	3.94E-08	0.222867
rs7651369	G	A	-0.011	0.0256972	0.477149	0.0019	0.0735688	1.31E-08	0.726869
rs7677783	T	C	-0.0114	-0.108576	0.610034	0.0018	0.0723375	3.34E-10	0.133367
rs76895963	G	T	-0.0557	-0.34445	0.021069	0.0078	0.269239	9.75E-13	0.200776
rs7696556	C	A	-0.0168	-0.120165	0.274427	0.0023	0.101356	2.48E-13	0.235793
rs77008184	G	A	0.0188	0.179649	0.100256	0.0029	0.116142	1.70E-10	0.12191
rs7766720	C	T	0.021	-0.0788363	0.106151	0.0029	0.12989	6.35E-13	0.543886
rs7773175	G	C	-0.0216	0.567127	0.271964	0.002	0.0636647	6.52E-28	8.81E-17
rs77924615	A	G	-0.0151	0.0647303	0.202983	0.0022	0.0888336	9.05E-12	0.466204
rs784257	C	T	0.0149	0.226579	0.81295	0.0026	0.0952479	1.34E-08	0.0153908
rs78671965	T	A	0.0271	0.278439	0.055477	0.0045	0.153763	1.73E-09	0.0701665
rs79141906	C	A	-0.0123	0.0421616	0.32522	0.0022	0.0747901	1.58E-08	0.572937
rs7952306	T	G	0.025	-0.058634	0.780974	0.0024	0.112759	6.14E-26	0.603068
rs8039645	A	C	0.0127	0.0319641	0.206227	0.0022	0.0852228	1.01E-08	0.707612
rs807624	T	G	-0.0168	0.0201412	0.477412	0.0019	0.0728601	8.23E-19	0.782213
rs831036	G	C	0.0146	-0.00367499	0.396339	0.0018	0.0732943	7.48E-16	0.960011
rs833805	G	A	0.0226	-0.088669	0.882604	0.0028	0.1148	1.47E-15	0.43989
rs836968	T	C	-0.014	-0.0273763	0.34602	0.0019	0.0791159	3.59E-13	0.729321
rs856560	C	T	0.0133	0.0585397	0.704475	0.002	0.0722388	2.74E-11	0.417731
rs926979	C	T	0.0137	0.0350981	0.716224	0.002	0.0746859	3.35E-12	0.638396
rs928122	T	C	-0.0146	0.0642108	0.26246	0.0023	0.0798969	2.85E-10	0.421587
rs9307594	G	A	0.0105	-0.0147434	0.575262	0.0019	0.0703394	2.92E-08	0.833976
rs9333592	T	C	-0.0239	-0.00546104	0.078094	0.0039	0.132028	5.83E-10	0.967007
rs9534949	G	C	-0.0133	0.0403775	0.708275	0.0019	0.0783044	6.51E-12	0.6061
rs963837	C	T	-0.0245	0.0130068	0.42566	0.0018	0.0703199	4.72E-43	0.853256
rs9807214	A	G	0.0128	-0.0597161	0.240309	0.0021	0.0761717	1.32E-09	0.43306
rs9843304	T	C	0.0103	0.0544466	0.530975	0.0018	0.0704733	5.07E-09	0.439768
rs9872445	T	C	-0.0126	0.0871061	0.56094	0.002	0.0703946	8.31E-10	0.215939
rs9880232	A	C	-0.0144	0.065695	0.774593	0.0022	0.0766849	3.93E-11	0.391617
rs9927317	G	C	0.0177	-0.0638382	0.39242	0.0021	0.0716821	1.92E-17	0.373158
